# Supplementary material for: Prevalence of Abnormal Cardiovascular Magnetic Resonance Findings in Athletes Recovered from COVID-19 Infection: A Systematic Review and Meta-Analysis
Source: J Clin Med. 2024 Jun 3;13(11):3290. doi: 10.3390/jcm13113290 (PMC11172781; doi:10.3390/jcm13113290)
Supplement: Supplementary file 1 [file jcm-13-03290-s001.zip]

Archive with 1 entries (1 files):
- jcm-2973776-supplementary.pdf
